# Supplementary material for: OnTAD: hierarchical domain structure reveals the divergence of activity among TADs and boundaries
Source: Genome Biol. 2019 Dec 18;20:282. doi: 10.1186/s13059-019-1893-y (PMC6918570; doi:10.1186/s13059-019-1893-y)
Supplement: Supplementary file 2 — Additional file 2. Commands for running the TAD calling methods of comparison. [file 13059_2019_1893_MOESM2_ESM.txt]

                     ###############################################################################################
                     ##                                                                                           ##
                     ##                                            Lin An                                         ##
                     ##                                Scripts for using other TAD callers                        ##
                     ##                                          March 2019                                       ## 
                     ###############################################################################################


                     ##%%%%%%%%%%%%%%%%%%%%%%%%%%%%%%%%%%%%%%%%%%%%%%%%%%%%%%%%%%%%%%%%%%%%%%%%%%%%%%%%%%%%%%%%%%%##
                     ##%%%%%%%%%%%%%%%%%%%%%%%%%%%%%%%%% Downloading input data %%%%%%%%%%%%%%%%%%%%%%%%%%%%%%%%%%##
                     ##%%%%%%%%%%%%%%%%%%%%%%%%%%%%%%%%%%%%%%%%%%%%%%%%%%%%%%%%%%%%%%%%%%%%%%%%%%%%%%%%%%%%%%%%%%%##


### Used GM12878 and K562 Hi-C data in GSE63525


                     ##%%%%%%%%%%%%%%%%%%%%%%%%%%%%%%%%%%%%%%%%%%%%%%%%%%%%%%%%%%%%%%%%%%%%%%%%%%%%%%%%%%%%%%%%%%%##
                     ##%%%%%%%%%%%%%%%%%%%%%%%%%%%%%   Running TAD detection tools  %%%%%%%%%%%%%%%%%%%%%%%%%%%%%%##
                     ##%%%%%%%%%%%%%%%%%%%%%%%%%%%%%%%%%%%%%%%%%%%%%%%%%%%%%%%%%%%%%%%%%%%%%%%%%%%%%%%%%%%%%%%%%%%##

##System
Linux 2.6.32-754.9.1.el6.x86_64


##Domain Caller##
Version: original version in the Dixon et al. paper. http://bioinformatics-renlab.ucsd.edu/collaborations/sid/domaincall_software.zip
The main parameter for this method is the window size to calculate DI. We used the default 2Mb, which equals 200 bins in 10Kb resolution.

~~code~~
celltype=Gm12878
mkdir -p splitscript
for i in {22..22}
do
#cat 10kb.bed | awk -v c="chr$i" '$1==c {print $0}' > 10kb.chr$i.bed

paste -d '\t' 10kb.chr$i.bed HiC/$celltype/10kb/chr$i.matrix > $celltype/10kb/chr$i.DIready.matrix
printf "
date +\"%%T\"\n
perl DI_TAD/domaincall_software/perl_scripts/DI_from_matrix.pl $celltype/10kb/chr$i.DIready.matrix 10000 200000 chromosomelength_hg19_noxy.txt > $celltype.chr$i.10kb.DI\n
module load matlab\n
sh DI_TAD/hmm.sh DI_TAD/$celltype.chr$i.10kb.DI DI_TAD/$celltype.chr$i.10kb.DI.HMM > DI_TAD/domaincall_software/$celltype.chr$i.m
nice matlab < DI_TAD/domaincall_software/$celltype.chr$i.m > dumpfile
perl DI_TAD/domaincall_software/perl_scripts/file_ends_cleaner.pl $celltype.chr$i.10kb.DI.HMM $celltype.chr$i.10kb.DI | perl DI_TAD/domaincall_software/perl_scripts/converter_7col.pl > $celltype.chr$i.10kb.DI.7col\n
perl DI_TAD/domaincall_software/perl_scripts/hmm_probablity_correcter.pl $celltype.chr$i.10kb.DI.7col 2 0.99 10000 | perl DI_TAD/domaincall_software/perl_scripts/hmm-state_caller.pl chromosomelength_hg19_noxy.txt chr$i | perl DI_TAD/domaincall_software/perl_scripts/hmm-state_domains.pl > $celltype.chr$i.10kb.DI.final\n
date +\"%%T\"
" > splitscript/run_$celltype'_chr'$i.sh
sh splitscript/run_$celltype'_chr'$i.sh
done

##Arrowhead##
Version: Juicer v1.5
Since arrowhead was designed based on the data in Rao et al, we applied default parameter m = 2000.

~~code~~
resn=10kb
res=10000
celltype=Gm12878
rep=combined
m=2000
mkdir -p splitscript
for i in {1..22}
do
printf "
date +\"%%T\"\n
java -Xms512m -Xmx2048m -jar juicer_tools.1.7.6_jcuda.0.8.jar arrowhead -c chr$i -k NONE -r $res -m $m https://hicfiles.s3.amazonaws.com/hiseq/gm12878/in-situ/$rep'_30.hic' $celltype'_'$rep'_domains_list_chr'$i\n
cat $celltype'_'$rep'_domains_list_chr'$i/$res'_blocks.bedpe' | tail -n +2 > Arrowhead.$celltype.$rep.$resn'.m${m}.raw.chr'$i\n
rm $celltype'_'$rep'_domains_list_chr'$i/$res'_blocks.bedpe'\n
date +\"%%T\"\n
" > splitscript/runArrow_$celltype'_'$rep'_chr'$i.sh
sh splitscript/runArrow_$celltype'_'$rep'_chr'$i.sh
done


##rGMAP##
Version: rGMAP v1.3.1
Same with arrowhead, rGMAP was also designed based on same dataset, so we used default parameter: dom_order = 2, bthr = 400

~~code~~
resk=10
celltype=GM12878_combined
mkdir -p splitstate
for i in {1..22}
do
printf "
date +\"%%T\"\n
Rscript prep_KRnormalization_Rao.R $resk chr$i $celltype \n
Rscript run.R $resk chr$i $celltype \n
date +\"%%T\"\n
">splitstate/run_${celltype}_chr${i}.sh
qsub splitstate/run_${celltype}_chr${i}.sh
done

~~in run.R~~

#library('Matrix')
#library('compiler')
#source('rGMAP1.2_source.R')
library(rGMAP)
args = commandArgs(trailingOnly = TRUE)
kb_resl = as.integer(args[1])  # kb resolution
chr0 = args[2]   # working chr
ctype = args[3]  # cell type
hic_rao=read.table(paste(ctype,'/',kb_resl,'kb_resolution_intrachromosomal/',ctype, '_', kb_resl * 1000, '_', chr0, '.sparseMatrix',sep=''),header=T)
#hic_rao[,1]=hic_rao[,1]/10000
#hic_rao[,2]=hic_rao[,2]/10000
res = rGMAP(hic_rao, resl = kb_resl * 1000, dom_order = 2, bthr = 400)
write.table(res$hierTads,file=paste(ctype, '_', kb_resl * 1000, '_', chr0, '.rGMAPTAD',sep=''),row.names = F, col.names = F, quote = F,sep = '\t')

##TADtree##
Version: original version in the Weinreb et al paper. Obtained from Github: https://github.com/raphael-group/TADtree
TADtree takes highest computing resources among these methods. We specified the following parameters in the control file:
S = 100
M = 2
p = 3
q = 12
gamma = 500

~~code~~
n=900
resn=10kb
celltype=Gm12878_replicate
mkdir -p splitscript
for i in {1..22}
do
n="$(wc -l /storage/home/l/lua137/work/TADcalling/OnTAD/$celltype/$resn/OnTAD_KRnorm_pen0.1_max200_hsz5_chr${i}.tad | awk '{print $1}')"
printf "S = 100\nM = 1\np = 3\nq = 12\ngamma = 500\n\ncontact_map_path = HiC/$celltype/$resn/chr${i}.matrix\ncontact_map_name = chr$i\nN = $n\noutput_directory = TADtree/final_alg/$resn/${celltype}" > control.chr${i}
mkdir -p $resn/${celltype}
mkdir -p $resn/${celltype}/chr${i}
printf "date +\"%%T\"\n python TADtree/final_alg/TADtree.py control.chr${i}\ndate +\"%%T\"" > ./splitscript/run_${celltype}_chr${i}.sh
sh ./splitscript/run_${celltype}_chr${i}.sh
done

##TopDom##
Version: version 0.8.1-9000
binSize=10e3
window.size=10L

~~code~~
data <- readHiC(paste(mpath,chrnum,'_KR.matrix',sep=''), chr = chrnum, binSize = 10e3)
fit <- TopDom(data, window.size = 10L)
write.table(fit$domain, paste(outpath, chrnum, '.domain',sep=''), row.names=F,col.names=F,quote=F)
write.table(fit$bed, paste(outpath, chrnum, '.bed',sep=''), row.names=F,col.names=F,quote=F)
